# Supplementary material for: Fabrication of Colon-Targeted Delivery System of Astaxanthin Based on Bacteroides-Dependent Biodegradation Strategy and Its Role in Ameliorating DSS-Induced Colitis in Mice
Source: Foods. 2026 May 11;15(10):1675. doi: 10.3390/foods15101675 (PMC13205212; doi:10.3390/foods15101675)
Supplement: Supplementary file 1 [file foods-15-01675-s001.zip]

Archive with 1 entries (1 files):
- foods-4231645-supplementary.xlsx
