# Supplementary material for: Fabrication of Colon-Targeted Delivery System of Astaxanthin Based on Bacteroides-Dependent Biodegradation Strategy and Its Role in Ameliorating DSS-Induced Colitis in Mice
Source: Foods. 2026 May 11;15(10):1675. doi: 10.3390/foods15101675 (PMC13205212; doi:10.3390/foods15101675)
Supplement: Supplementary file 1 [file foods-15-01675-s001.zip › foods-4231645-supplementary.xlsx]

## Sheet: Sheet1
Table S1 DM medium formulae
Formula	Dosage/L
Salmiac	1 g
Sodium hydrogen phosphate	6 g
Sodium Chloride	5 g
Potassium Phosphate Dibasic	3 g
Calcium chloride dihydrate	14.7 mg
Magnesium sulfate heptahydrate	2.46 mg
L (+)-Cysteine	0.05 mg
Hemin	5 mg
Ferrous Sulfate	4 mg
Phylloquinone	1 mg
Vitamin B12	2.5 mg
Note: the hemin wan dissolved using 0.1 M sodium hydroxide.
